# Supplementary material for: Production and Partial Characterization of Bioactive Compounds from Underutilized Marine Bioresources for a Cosmetic Formulation: Cytotoxicity and Bioactivity Evaluation
Source: Int J Mol Sci. 2023 Oct 19;24(20):15380. doi: 10.3390/ijms242015380 (PMC10607788; doi:10.3390/ijms242015380)
Supplement: Supplementary file 1 [file ijms-24-15380-s001.zip]

Archive with 1 entries (1 files):
- ijms-2622191-supplementary.pdf
